# Supplementary material for: The PI-3-Kinase P110α Catalytic Subunit of T Lymphocytes Modulates Collagen-Induced Arthritis
Source: Int J Mol Sci. 2021 Jun 15;22(12):6405. doi: 10.3390/ijms22126405 (PMC8232790; doi:10.3390/ijms22126405)
Supplement: Supplementary file 1 [file ijms-22-06405-s001.zip]

Archive with 1 entries (1 files):
- ijms-1248913-supplementary.pdf
